# Supplementary material for: A transcriptomic (RNA-seq) analysis of Drosophila melanogaster adult testes overexpressing microRNA-2b-1
Source: Data Brief. 2022 Nov 13;45:108748. doi: 10.1016/j.dib.2022.108748 (PMC9679752; doi:10.1016/j.dib.2022.108748)
Supplement: Supplementary file 1 [file mmc1.xlsx]

## Sheet: Sheet1
GeneID	logFC	logCPM	F	P-Value	FDR
FBgn0262787	-5.1723	5.37547	614.525	9.6104e-15	1.68749e-10
FBgn0001208	-5.34705	3.30885	470.555	8.62138e-14	5.69777e-10
FBgn0034661	-6.69202	3.06888	463.623	9.73479e-14	5.69777e-10
FBgn0266959	-5.05905	2.77011	371.246	5.9536e-13	2.21506e-09
FBgn0261399	11.0531	2.63827	505.602	6.30749e-13	2.21506e-09
FBgn0085420	4.98949	4.38545	394.427	1.98409e-12	5.80643e-09
FBgn0263405	-8.96928	2.2511	320.06	3.79439e-12	9.51796e-09
FBgn0035315	-7.08564	1.61536	238.729	2.06343e-11	4.52897e-08
FBgn0267643	-3.0152	4.93655	231.891	2.59792e-11	4.80563e-08
FBgn0036440	-3.17115	4.19385	230.371	2.73685e-11	4.80563e-08
FBgn0265826	6.93404	3.55258	396.421	3.80776e-11	6.07823e-08
FBgn0267539	3.30482	3.37591	204.301	7.05407e-11	9.24349e-08
FBgn0034666	-5.02691	1.3486	203.902	7.163e-11	9.24349e-08
FBgn0263290	7.73616	1.43949	203.164	7.36994e-11	9.24349e-08
FBgn0263407	-10.4869	2.04068	316.068	1.11696e-10	1.24115e-07
FBgn0266070	9.76987	1.39983	245.27	1.13096e-10	1.24115e-07
FBgn0039435	-2.27399	4.23717	169.583	3.01275e-10	3.11182e-07
FBgn0034221	-4.03376	2.37874	164.907	3.98963e-10	3.89188e-07
FBgn0053300	-7.56705	1.59779	192.855	4.89962e-10	4.52802e-07
FBgn0033753	-3.83815	1.63144	156.689	5.54288e-10	4.86637e-07
FBgn0034636	1.99293	4.61127	148.116	8.5304e-10	7.13264e-07
FBgn0263219	-2.16813	4.1615	147.018	9.02945e-10	7.20673e-07
FBgn0053688	-7.33074	0.643215	139.635	1.33688e-09	9.83947e-07
FBgn0262033	2.29001	3.82079	139.526	1.34488e-09	9.83947e-07
FBgn0085426	-2.35889	3.414	138.556	1.41805e-09	9.95985e-07
FBgn0050377	-2.44679	2.82456	128.108	2.56506e-09	1.7323e-06
FBgn0085395	2.86421	2.0542	121.962	3.71014e-09	2.41282e-06
FBgn0052006	-2.47353	3.81009	126.09	4.14347e-09	2.5984e-06
FBgn0267459	-2.4695	2.73515	118.844	4.50272e-09	2.72632e-06
FBgn0039820	-4.49097	0.941173	115.686	5.5033e-09	3.22108e-06
FBgn0267663	-8.77673	0.365833	136.131	6.67979e-09	3.76758e-06
FBgn0031710	-1.67085	5.02953	112.291	6.86614e-09	3.76758e-06
FBgn0265863	-2.90725	1.80726	109.018	8.54624e-09	4.54737e-06
FBgn0263328	8.82167	0.519094	128.243	9.99484e-09	5.16175e-06
FBgn0265653	-1.87645	3.72008	105.608	1.0802e-08	5.35153e-06
FBgn0267780	-1.86656	4.41756	105.384	1.09719e-08	5.35153e-06
FBgn0266158	2.03325	2.99637	99.6472	1.65346e-08	7.8468e-06
FBgn0046692	-1.7199	4.85678	96.6787	2.06094e-08	9.52315e-06
FBgn0085474	-3.25943	1.27041	95.0115	2.33836e-08	1.0528e-05
FBgn0036532	4.17324	0.816003	92.5897	2.81883e-08	1.23739e-05
FBgn0051935	-1.63002	3.91297	91.1352	3.16001e-08	1.35333e-05
FBgn0263399	4.0004	1.14767	88.9019	3.77751e-08	1.56715e-05
FBgn0039098	-2.14244	3.00184	88.7062	3.83777e-08	1.56715e-05
FBgn0038505	-3.70951	0.984574	86.1036	4.75012e-08	1.87815e-05
FBgn0051958	1.55506	3.8758	85.9445	4.81329e-08	1.87815e-05
FBgn0037974	-2.71597	2.08585	84.8811	5.26057e-08	1.99468e-05
FBgn0034046	-1.48029	5.13301	84.7048	5.33913e-08	1.99468e-05
FBgn0036019	2.90862	1.55758	83.8346	5.74661e-08	2.10218e-05
FBgn0266358	-3.34464	0.738793	83.0387	6.14993e-08	2.19988e-05
FBgn0032337	6.39512	0.205306	82.8237	6.26426e-08	2.19988e-05
FBgn0003346	1.48012	5.83468	81.3461	7.11729e-08	2.45044e-05
FBgn0264914	1.73814	3.93253	79.3973	8.44789e-08	2.85263e-05
FBgn0265880	2.15213	2.56202	78.1043	9.48382e-08	3.13519e-05
FBgn0266442	1.92059	3.0148	77.921	9.64178e-08	3.13519e-05
FBgn0260474	2.41297	1.93154	77.344	1.01588e-07	3.24324e-05
FBgn0034279	2.07155	2.45207	76.0872	1.13958e-07	3.57319e-05
FBgn0051163	2.15907	2.42892	74.1151	1.36912e-07	4.20124e-05
FBgn0264508	-3.7088	1.15051	77.9272	1.38773e-07	4.20124e-05
FBgn0262839	-1.41759	5.18755	73.6016	1.43708e-07	4.27688e-05
FBgn0037630	-3.47023	0.4231	70.9221	1.85895e-07	5.44021e-05
FBgn0020616	2.13303	2.86322	69.1678	2.30698e-07	6.64071e-05
FBgn0265367	-1.30666	5.34757	67.4255	2.63308e-07	7.45713e-05
FBgn0263389	-1.35112	4.82438	65.4718	3.21912e-07	8.97214e-05
FBgn0262903	-1.45295	3.45266	65.3178	3.27119e-07	8.97483e-05
FBgn0264705	1.37828	4.03014	63.6359	3.90564e-07	0.000105506
FBgn0259716	-1.42762	3.34088	62.7681	4.28601e-07	0.000114027
FBgn0267248	3.20515	0.730284	61.6421	4.8428e-07	0.00012686
FBgn0036910	1.19242	5.61747	61.3831	4.98203e-07	0.00012686
FBgn0004034	5.14814	-0.162573	61.3775	4.98509e-07	0.00012686
FBgn0263333	-1.23869	4.80036	60.0922	5.74626e-07	0.000144141
FBgn0266071	-1.71064	2.77519	59.8149	5.92701e-07	0.000146581
FBgn0265167	-1.66168	3.21202	58.2638	7.0633e-07	0.000172256
FBgn0020429	-2.91485	0.987119	57.3335	7.86069e-07	0.000189076
FBgn0264883	-6.00032	-0.619241	55.3035	9.97529e-07	0.000234726
FBgn0265537	-3.91504	0.334876	55.261	1.00259e-06	0.000234726
FBgn0036836	-1.86293	2.44898	55.0999	1.02203e-06	0.000236129
FBgn0035429	-1.38347	4.71268	54.2056	1.13795e-06	0.000257968
FBgn0028963	7.66816	-0.502675	61.368	1.14937e-06	0.000257968
FBgn0263617	-3.65113	0.457461	53.8927	1.18193e-06	0.000257968
FBgn0263341	-1.31788	3.60155	53.8633	1.18615e-06	0.000257968
FBgn0031888	-1.26021	3.71981	53.8366	1.19001e-06	0.000257968
FBgn0039679	2.36804	1.07469	53.2427	1.27948e-06	0.00027398
FBgn0004783	-3.01264	0.591277	52.8404	1.34438e-06	0.000284408
FBgn0033949	2.47998	1.4681	52.4894	1.404e-06	0.000293486
FBgn0263130	1.79536	2.12776	50.7142	1.75468e-06	0.000362475
FBgn0033997	2.88776	0.810451	49.9501	1.93501e-06	0.000395079
FBgn0266815	1.78686	2.5695	49.7284	1.99115e-06	0.000401869
FBgn0267005	-4.09431	0.0461821	48.9336	2.20787e-06	0.000440546
FBgn0262025	-1.38005	5.0487	50.3788	2.32112e-06	0.000457036
FBgn0031907	1.58969	2.41559	48.4824	2.34257e-06	0.000457036
FBgn0083963	-1.95043	2.14506	48.3527	2.38299e-06	0.000459813
FBgn0032763	1.31667	3.17673	48.0878	2.46796e-06	0.000471031
FBgn0034489	-1.41022	5.12517	51.1762	2.59862e-06	0.000489669
FBgn0010423	-1.6975	3.23946	50.3523	2.62139e-06	0.000489669
FBgn0265790	-7.43628	-0.871962	53.1705	2.71948e-06	0.000502646
FBgn0263997	-1.91779	1.59594	47.2304	2.76709e-06	0.000506118
FBgn0058354	1.58057	2.91348	47.0857	2.82149e-06	0.000510748
FBgn0085224	-1.40835	3.09455	46.9284	2.88198e-06	0.000516375
FBgn0264845	4.62702	-0.132879	46.7681	2.94511e-06	0.000522356
FBgn0265751	-1.35649	2.94789	46.6074	3.00993e-06	0.000528514
FBgn0264599	2.09726	1.48438	45.0694	3.71829e-06	0.00064643
FBgn0265137	-1.10547	5.5013	44.9107	3.8014e-06	0.000654399
FBgn0267257	-3.83885	-0.18319	44.5616	3.99171e-06	0.00068049
FBgn0265098	2.18428	2.17372	47.8279	4.14229e-06	0.000694166
FBgn0265684	-1.34353	2.86757	44.2566	4.16673e-06	0.000694166
FBgn0267779	2.36878	1.07162	44.1651	4.2209e-06	0.000694166
FBgn0264431	-1.33874	3.35546	44.1497	4.23007e-06	0.000694166
FBgn0063492	2.85242	4.21232	92.7606	4.52398e-06	0.00073226
FBgn0039844	-1.48438	3.00034	43.5883	4.58106e-06	0.00073226
FBgn0264840	-1.38144	4.5299	45.7273	4.61617e-06	0.00073226
FBgn0025680	-1.5424	2.40811	43.5153	4.62901e-06	0.00073226
FBgn0263838	2.93869	0.419096	43.2192	4.82948e-06	0.000750526
FBgn0266968	-1.44308	2.54275	43.2185	4.82997e-06	0.000750526
FBgn0001149	-1.03816	8.07802	42.6252	5.26164e-06	0.000810431
FBgn0265738	4.14026	0.763637	53.6154	5.41442e-06	0.000826712
FBgn0264569	1.74997	2.54548	42.2985	5.51765e-06	0.00083521
FBgn0039816	-2.58375	0.510137	41.9641	5.79417e-06	0.000869571
FBgn0043532	1.03164	5.00172	41.7432	5.98544e-06	0.000890663
FBgn0038468	-5.8925	-0.685377	41.667	6.05302e-06	0.000893151
FBgn0004919	-1.33988	2.99924	41.5658	6.14407e-06	0.000899031
FBgn0264787	-1.06428	5.69146	41.3885	6.30734e-06	0.000915294
FBgn0038928	1.37206	2.90041	41.3039	6.38704e-06	0.000919263
FBgn0033490	-0.888232	6.672	41.1258	6.55831e-06	0.000936239
FBgn0036560	-3.41303	0.306883	41.5492	6.9947e-06	0.000990076
FBgn0032354	1.14588	3.49021	40.6439	7.04821e-06	0.000990076
FBgn0267235	1.63467	2.20085	40.2366	7.49441e-06	0.0010444
FBgn0032361	1.66943	3.39449	46.4378	7.77319e-06	0.00107045
FBgn0265640	-2.71823	0.265309	39.9699	7.80366e-06	0.00107045
FBgn0035167	1.38416	2.51337	39.919	7.86423e-06	0.00107045
FBgn0266381	-1.6534	2.64866	39.5991	8.75395e-06	0.00118239
FBgn0035385	2.86612	0.446079	39.1487	8.84923e-06	0.00118613
FBgn0038073	-1.30749	3.48633	38.9699	9.09717e-06	0.00121013
FBgn0032815	-1.26796	3.00429	38.7508	9.41157e-06	0.00124254
FBgn0039444	-5.45055	0.0476431	48.3512	9.6123e-06	0.00125957
FBgn0020385	1.12658	4.70972	38.2941	1.01069e-05	0.00131456
FBgn0265732	-1.38064	2.65162	38.0286	1.05374e-05	0.00136048
FBgn0265708	-1.43986	2.15646	37.9784	1.06211e-05	0.00136128
FBgn0040843	1.02069	3.92228	37.7258	1.10536e-05	0.00140645
FBgn0040465	2.31535	1.09082	37.2681	1.18885e-05	0.0015018
FBgn0264886	-7.03627	-1.20898	40.978	1.21833e-05	0.00151844
FBgn0266446	-1.55631	2.81772	37.6348	1.21932e-05	0.00151844
FBgn0036193	1.93918	1.64376	36.7629	1.2893e-05	0.00159429
FBgn0031753	-0.93346	5.17944	36.7139	1.29953e-05	0.0015957
FBgn0267120	-1.00072	5.07565	36.6437	1.31438e-05	0.00160272
FBgn0032693	-1.02819	4.51101	36.5921	1.32538e-05	0.0016034
FBgn0031533	-1.04663	3.86539	36.5558	1.3332e-05	0.0016034
FBgn0267640	-2.33492	0.475271	36.2544	1.4001e-05	0.00167241
FBgn0264790	-2.02466	1.74072	37.212	1.45987e-05	0.00173202
FBgn0010520	1.06301	3.42223	35.7877	1.51124e-05	0.00178093
FBgn0013983	1.51128	3.34791	39.3061	1.56167e-05	0.0018281
FBgn0020377	-1.13023	3.44542	35.3514	1.62415e-05	0.00188494
FBgn0267238	7.20141	-0.899064	38.8762	1.63171e-05	0.00188494
FBgn0033408	-1.00815	4.23742	35.086	1.69742e-05	0.00192708
FBgn0040601	-2.17918	1.42049	36.4991	1.70018e-05	0.00192708
FBgn0033483	1.56605	2.33672	35.073	1.70111e-05	0.00192708
FBgn0086408	-1.09494	4.09602	34.7322	1.80091e-05	0.00202707
FBgn0036350	-1.19164	3.19431	34.3453	1.9223e-05	0.00214991
FBgn0038244	1.02688	5.11528	34.305	1.93543e-05	0.0021509
FBgn0266751	1.41431	2.61895	34.0444	2.02301e-05	0.00223409
FBgn0034822	0.912424	6.27185	33.9645	2.05072e-05	0.00225054
FBgn0021874	1.03528	3.39956	33.8819	2.07985e-05	0.00226833
FBgn0265044	-1.04102	4.00196	33.7417	2.13031e-05	0.00230902
FBgn0264266	1.00149	3.76841	33.6835	2.15169e-05	0.00231788
FBgn0015522	-1.23328	2.66373	32.9559	2.43991e-05	0.00261234
FBgn0266001	5.11975	-0.878151	32.8685	2.47738e-05	0.00263638
FBgn0051549	-0.845177	5.73944	32.554	2.61752e-05	0.00275489
FBgn0266074	-1.4116	2.36825	32.5484	2.62012e-05	0.00275489
FBgn0266314	-1.27763	3.19496	32.4427	2.66923e-05	0.00278982
FBgn0263321	-1.15154	3.54086	32.1035	2.834e-05	0.00294451
FBgn0266783	1.03472	4.42062	31.4949	3.15903e-05	0.00326291
FBgn0032224	-0.950452	4.53005	31.3439	3.24596e-05	0.00333309
FBgn0016054	-0.895355	5.54856	31.2851	3.28056e-05	0.00334904
FBgn0267482	-7.03026	-1.22422	33.8658	3.44294e-05	0.00349448
FBgn0259704	-0.965394	4.43615	30.9519	3.48452e-05	0.00351636
FBgn0039804	1.28766	2.34833	30.9092	3.51163e-05	0.00352347
FBgn0032612	-1.00805	3.22279	30.5872	3.72413e-05	0.00371545
FBgn0050101	-1.51444	2.75861	32.2713	3.79167e-05	0.00374107
FBgn0002868	-1.064	9.59178	33.936	3.79241e-05	0.00374107
FBgn0035845	-7.97446	5.03897	179.276	3.86448e-05	0.00379086
FBgn0034484	1.60636	1.60171	30.0603	4.10365e-05	0.00400311
FBgn0051337	-1.16847	3.1954	29.9179	4.21355e-05	0.00408761
FBgn0265745	-1.006	3.90923	29.8351	4.27891e-05	0.00412821
FBgn0038739	-0.760985	8.32048	29.3147	4.71695e-05	0.00451907
FBgn0085291	7.0608	-1.01353	31.8369	4.76594e-05	0.00451907
FBgn0267306	6.34174	2.29928	86.369	4.76613e-05	0.00451907
FBgn0051776	1.31379	3.51115	32.067	4.79952e-05	0.00451907
FBgn0266248	-0.965713	4.22524	29.1935	4.82604e-05	0.00451907
FBgn0041248	4.95909	-1.00513	29.1799	4.83846e-05	0.00451907
FBgn0264428	-1.87576	1.03177	29.0847	4.92632e-05	0.00456466
FBgn0264489	-1.01954	4.11618	29.0709	4.93926e-05	0.00456466
FBgn0264695	-0.932331	5.70286	28.8862	5.11543e-05	0.00470271
FBgn0000008	0.981796	3.81951	28.8179	5.18243e-05	0.0047395
FBgn0033494	-1.43937	1.73468	28.7513	5.24864e-05	0.00477518
FBgn0033277	2.05861	0.806617	28.6663	5.33454e-05	0.00482831
FBgn0039016	1.05567	3.51895	28.3445	5.67423e-05	0.00510942
FBgn0266905	-1.26137	2.01945	27.794	6.3132e-05	0.00565579
FBgn0032381	-1.15737	2.57963	27.7521	6.365e-05	0.00567325
FBgn0010407	2.23139	1.32278	31.1665	6.44915e-05	0.00568196
FBgn0028387	1.0412	3.7112	27.674	6.46293e-05	0.00568196
FBgn0263250	-0.856027	4.28681	27.6428	6.50243e-05	0.00568196
FBgn0004580	-0.900833	3.88446	27.6166	6.53585e-05	0.00568196
FBgn0025595	2.60088	2.57533	46.5304	6.54195e-05	0.00568196
FBgn0266671	0.983353	3.59858	27.5909	6.56893e-05	0.00568196
FBgn0013725	0.932256	4.30712	27.4142	6.80079e-05	0.00585368
FBgn0032040	-1.82694	1.29225	27.3693	6.86119e-05	0.00587686
FBgn0266564	0.800021	5.08039	27.1187	7.2095e-05	0.00609909
FBgn0261502	-0.729459	6.89909	27.1091	7.22332e-05	0.00609909
FBgn0265889	-1.13795	2.89484	27.108	7.22485e-05	0.00609909
FBgn0085396	0.81223	4.90841	27.0595	7.29475e-05	0.00612864
FBgn0036411	-1.27861	2.22651	26.9491	7.45657e-05	0.00621396
FBgn0051815	1.00896	4.51295	26.942	7.46709e-05	0.00621396
FBgn0052205	0.892851	4.5994	26.9094	7.51571e-05	0.00622493
FBgn0033129	-1.03641	3.01578	26.7483	7.7612e-05	0.00639807
FBgn0265947	1.4397	1.56252	26.5997	7.99579e-05	0.00656065
FBgn0036471	-2.50084	0.981764	31.1732	8.15085e-05	0.00665678
FBgn0028879	-1.76708	1.04566	26.3347	8.43384e-05	0.00685601
FBgn0032688	0.932668	4.29321	26.225	8.62298e-05	0.00697746
FBgn0266915	2.78189	1.4527	36.8303	8.67058e-05	0.0069838
FBgn0028381	1.3874	1.92155	26.1602	8.73706e-05	0.0070052
FBgn0003996	0.829388	5.08564	26.114	8.81938e-05	0.00703907
FBgn0051676	-1.48541	2.0845	26.0577	8.92083e-05	0.00708782
FBgn0264601	-6.59035	-1.56321	28.0087	9.17956e-05	0.00723639
FBgn0050195	-2.09476	0.225635	25.9116	9.19024e-05	0.00723639
FBgn0033405	-2.0131	0.33349	25.8343	9.33643e-05	0.00731868
FBgn0264346	-0.785617	4.53536	25.7898	9.42177e-05	0.00735275
FBgn0265421	0.896399	4.0663	25.7216	9.55442e-05	0.00742328
FBgn0045862	0.907387	3.98098	25.6826	9.63106e-05	0.00744986
FBgn0034366	0.972312	3.18448	25.6466	9.70255e-05	0.00747224
FBgn0267719	-1.22822	1.94845	25.5057	9.98784e-05	0.00765481
FBgn0040637	-3.0227	-0.581461	25.4868	0.000100268	0.00765481
FBgn0002306	0.886948	3.89825	25.4513	0.000101006	0.0076778
FBgn0001108	0.789344	5.4721	25.3082	0.000104038	0.00787414
FBgn0265746	-1.05554	2.80217	25.1623	0.000107236	0.00808138
FBgn0003319	-1.79944	0.786587	25.1242	0.000108089	0.00811083
FBgn0041156	2.28819	-0.0941651	25.0915	0.000108829	0.00813159
FBgn0051516	-0.904071	4.65248	25.0244	0.00011036	0.00821104
FBgn0266772	-0.850606	4.49212	24.7943	0.000115802	0.00857965
FBgn0040849	-1.04755	2.86473	24.7645	0.00011653	0.00859725
FBgn0266956	-1.51467	1.20283	24.7428	0.00011706	0.00860024
FBgn0264890	0.777464	4.69757	24.5992	0.000120653	0.00882725
FBgn0038774	-2.07459	0.588369	24.5435	0.000122079	0.00889453
FBgn0010278	1.16428	4.56865	27.7781	0.00013397	0.00965081
FBgn0037525	-0.96637	3.00195	24.1041	0.000134015	0.00965081
FBgn0002938	-1.88455	0.480499	24.1009	0.000134108	0.00965081
FBgn0267004	-0.975408	3.25128	24.0602	0.000135277	0.00968899
FBgn0265711	-1.18424	2.22829	24.0442	0.000135742	0.00968899
FBgn0262894	-0.759564	5.72312	23.9908	0.000137301	0.00971725
FBgn0265307	1.73989	0.518776	23.9857	0.000137452	0.00971725
FBgn0261975	-0.864721	4.27393	23.974	0.000137798	0.00971725
FBgn0016036	0.953636	3.54829	23.8886	0.000140345	0.00985729
FBgn0265348	-0.742424	5.82126	23.8434	0.000141714	0.0099138
FBgn0038294	-1.18509	3.35259	25.3148	0.000143815	0.0100208
FBgn0267351	0.779137	5.66122	23.7353	0.00014505	0.0100669
FBgn0085450	-1.19618	2.27324	23.579	0.000150028	0.0103512
FBgn0034997	-0.953117	5.01903	24.2038	0.000150325	0.0103512
FBgn0002772	-1.77108	4.14977	38.6749	0.000153746	0.0105454
FBgn0031483	0.76595	6.60127	23.3515	0.000157627	0.0107648
FBgn0032311	2.6509	-0.00151805	23.3356	0.000158171	0.0107648
FBgn0036063	0.866513	4.92076	23.226	0.000162	0.0109463
FBgn0261046	-0.86907	4.60783	23.2236	0.000162084	0.0109463
FBgn0037490	-0.657267	6.20761	23.1599	0.000164358	0.0110573
FBgn0265723	-1.13798	2.68322	23.0848	0.000167083	0.0111978
FBgn0038476	0.724785	5.88569	23.0449	0.000168552	0.0112532
FBgn0267792	1.05397	3.10303	22.9926	0.000170499	0.0113402
FBgn0262114	0.822342	4.54523	22.9648	0.000171546	0.0113667
FBgn0051774	-1.87492	0.312469	22.9406	0.00017246	0.0113843
FBgn0051633	1.30684	3.95118	28.5744	0.000175128	0.0115171
FBgn0262010	-1.98976	4.61396	43.2562	0.000180239	0.011809
FBgn0011692	1.03317	3.38438	22.6845	0.000182496	0.0119125
FBgn0053099	2.0298	0.450046	22.6413	0.000184254	0.0119666
FBgn0036618	-4.19423	-1.42963	22.6307	0.000184689	0.0119666
FBgn0266833	-1.29289	1.69716	22.4714	0.000191348	0.0123525
FBgn0263661	-0.960262	2.73106	22.4441	0.000192514	0.0123823
FBgn0034325	-1.2238	2.00611	22.3656	0.000195919	0.0125553
FBgn0032233	-2.22652	0.287743	22.1976	0.000203433	0.0129894
FBgn0039832	1.21163	2.68235	22.2242	0.000204569	0.0130146
FBgn0266150	-1.01925	2.81721	22.147	0.000205758	0.013043
FBgn0000120	0.727487	5.31246	22.1273	0.000206671	0.0130537
FBgn0039719	-1.41429	1.33698	22.0923	0.000208307	0.0131099
FBgn0050020	0.839509	4.37352	22.0661	0.00020954	0.0131404
FBgn0005626	1.04486	3.28226	22.0271	0.000211391	0.0132093
FBgn0262355	0.811228	3.64569	21.7254	0.000226342	0.0140934
FBgn0261871	1.4643	1.13357	21.7061	0.000227338	0.0141054
FBgn0063923	-0.927658	3.80856	21.5479	0.000235691	0.0145271
FBgn0086604	1.41875	1.1588	21.5461	0.000235789	0.0145271
FBgn0266111	0.777429	4.65825	21.4797	0.000239396	0.0146977
FBgn0031701	-1.87185	0.471502	21.4346	0.00024188	0.0147985
FBgn0033661	0.968616	2.58639	21.2279	0.000253657	0.0154128
FBgn0267139	-1.10875	2.39748	21.2276	0.000253676	0.0154128
FBgn0033134	-0.932825	3.19267	21.2104	0.000254679	0.0154204
FBgn0037546	-1.87784	0.250642	20.994	0.00026776	0.0161567
FBgn0035145	0.86767	3.82332	20.8174	0.000278992	0.0167768
FBgn0023523	2.48238	-0.455191	20.776	0.000281705	0.0168821
FBgn0033566	-0.804763	3.74142	20.6649	0.000289119	0.0172675
FBgn0267620	0.89378	3.54287	20.5136	0.000299575	0.0178313
FBgn0035861	1.09379	2.77361	20.4831	0.000301731	0.0178989
FBgn0040283	0.776499	3.98325	20.4653	0.000303	0.0179137
FBgn0035917	-1.35286	3.1901	24.6913	0.000305064	0.0179752
FBgn0039704	0.953206	2.91781	20.3603	0.000310604	0.0182404
FBgn0266928	-1.33286	2.0328	20.2715	0.000317193	0.0185653
FBgn0031296	0.714443	5.70791	20.2339	0.000320038	0.0186696
FBgn0266518	0.761231	4.69509	20.1483	0.000326608	0.0189898
FBgn0039879	-1.22621	2.03586	20.1145	0.000329245	0.0190799
FBgn0027552	-0.872655	5.33471	20.9423	0.000330875	0.0191113
FBgn0031337	-0.603674	6.65228	20.0409	0.000335068	0.0192572
FBgn0265586	-0.77376	4.47581	20.0343	0.000335595	0.0192572
FBgn0085205	-1.41444	0.94813	19.9963	0.000338656	0.0193696
FBgn0263831	-0.980596	2.69216	19.9627	0.000341382	0.0194621
FBgn0265948	1.26632	1.63118	19.9388	0.000343339	0.0195103
FBgn0052305	-0.704608	4.74935	19.9076	0.000345911	0.0195694
FBgn0259213	-0.749191	4.44854	19.8992	0.000346608	0.0195694
FBgn0003900	0.888977	5.18024	20.7713	0.000350006	0.019698
FBgn0035392	0.735471	4.42933	19.8217	0.000353107	0.019809
FBgn0039257	0.802516	4.21127	19.6859	0.000364837	0.0204018
FBgn0030720	0.839451	3.63956	19.6455	0.000368403	0.0205358
FBgn0031908	-1.76016	3.03495	28.867	0.000379893	0.0211093
FBgn0259950	-0.921135	3.47277	19.4301	0.000388118	0.021392
FBgn0035435	0.990756	2.52963	19.427	0.000388417	0.021392
FBgn0034796	-1.09053	1.98595	19.4246	0.000388636	0.021392
FBgn0267706	-2.136	1.96814	27.4628	0.000394651	0.0216552
FBgn0036017	-1.27932	1.20934	19.3474	0.000396007	0.021662
FBgn0039728	1.9735	0.111627	19.3128	0.000399352	0.0217572
FBgn0051122	0.732649	4.09679	19.3038	0.000400227	0.0217572
FBgn0024293	-0.774357	4.48621	19.2896	0.000401616	0.0217654
FBgn0266666	0.591556	6.38047	19.2724	0.000403302	0.0217864
FBgn0065108	-3.97697	-1.60985	19.2604	0.000404486	0.0217864
FBgn0265712	-0.893578	4.031	19.3676	0.000406009	0.0218016
FBgn0000287	-0.695596	6.44424	19.215	0.000409002	0.0218953
FBgn0033447	0.781808	5.01309	19.1533	0.000415221	0.0221032
FBgn0002773	-1.35376	5.31863	28.7268	0.000415403	0.0221032
FBgn0035139	-0.595264	8.13999	19.1335	0.000417235	0.0221336
FBgn0265879	-1.29279	1.9097	19.1171	0.000418915	0.0221558
FBgn0032021	-1.36841	0.905306	19.055	0.000425349	0.0224285
FBgn0265755	1.18894	1.66688	18.9733	0.000433968	0.0228145
FBgn0003114	2.60898	0.124082	20.1713	0.000439427	0.0230326
FBgn0021796	0.84451	3.08057	18.8787	0.000444205	0.0232137
FBgn0004589	-1.15965	2.49098	18.8446	0.000456183	0.0237059
FBgn0034740	0.824104	6.38243	20.4755	0.000458448	0.0237059
FBgn0265298	0.703945	4.99315	18.7494	0.000458649	0.0237059
FBgn0011818	0.628868	5.42159	18.7455	0.000459085	0.0237059
FBgn0031730	0.810333	3.70873	18.7342	0.000460374	0.0237059
FBgn0034290	-0.900854	3.38185	18.7016	0.000464106	0.0238282
FBgn0003082	1.04227	2.27349	18.6075	0.000475087	0.0243209
FBgn0265099	-0.898495	3.21925	18.5599	0.000480754	0.0245394
FBgn0262971	-0.789652	3.89503	18.5369	0.000483522	0.0246092
FBgn0262097	-0.589033	8.68946	18.4454	0.000494699	0.0251053
FBgn0266870	-1.1544	2.00014	18.4076	0.000499402	0.0252709
FBgn0262996	-0.601221	5.96071	18.3708	0.000504023	0.0254314
FBgn0265747	-1.08944	2.35806	18.3561	0.000505886	0.0254523
FBgn0267668	1.23316	1.63054	18.2726	0.0005166	0.0258315
FBgn0030096	1.10796	3.01049	19.159	0.000517127	0.0258315
FBgn0036380	-0.734575	4.64395	18.2631	0.000517837	0.0258315
FBgn0262988	0.661291	4.63951	18.2378	0.000521137	0.0259225
FBgn0036828	1.04361	2.95483	18.3307	0.000523895	0.0259861
FBgn0003513	1.25911	1.81011	18.1811	0.000528636	0.0261474
FBgn0032370	-0.682288	8.91596	18.1663	0.00053062	0.0261718
FBgn0032085	-1.81184	0.305383	18.1132	0.00053777	0.0264353
FBgn0002183	0.730417	5.3117	18.1044	0.000538974	0.0264353
FBgn0015803	0.719199	4.30351	18.0765	0.000542782	0.0265479
FBgn0267710	0.717596	5.16207	17.9939	0.000554261	0.0270341
FBgn0266395	-0.784375	3.87443	17.9648	0.000558367	0.0271589
FBgn0052685	0.876232	4.65013	18.6401	0.000560954	0.0272093
FBgn0053282	-6.00304	-1.98006	19.0276	0.00056364	0.0272643
FBgn0265158	0.712229	5.33544	17.8971	0.000568053	0.0274023
FBgn0266448	-2.15843	0.467522	19.2464	0.000571734	0.0274461
FBgn0003483	0.786885	3.6482	17.8693	0.000572087	0.0274461
FBgn0262714	0.788929	3.55286	17.8147	0.000580098	0.0276711
FBgn0267193	-3.74592	1.5549	36.1967	0.000580717	0.0276711
FBgn0033549	1.03671	2.10762	17.8052	0.000581504	0.0276711
FBgn0032971	-0.562169	7.35525	17.7882	0.000584036	0.0277165
FBgn0037388	-0.547835	7.74089	17.7603	0.000588204	0.027839
FBgn0054024	-1.77139	0.518179	17.7031	0.000596876	0.0281671
FBgn0030841	1.08162	2.41758	17.6935	0.000598344	0.0281671
FBgn0262876	-0.677072	4.3683	17.6716	0.000601705	0.0282496
FBgn0031464	1.37948	1.16988	17.6312	0.000607959	0.0284671
FBgn0029589	0.833505	3.85367	17.6208	0.000609583	0.0284672
FBgn0262892	-0.706584	4.68414	17.5954	0.000613571	0.0285774
FBgn0265467	-1.01461	2.22555	17.5404	0.000622306	0.0288763
FBgn0050106	-0.794874	3.04915	17.5344	0.000623276	0.0288763
FBgn0266163	1.21303	1.60484	17.5179	0.00062592	0.0289224
FBgn0032895	-1.80543	0.601839	17.5447	0.000634381	0.0292365
FBgn0032654	-0.547364	7.5708	17.4471	0.000637448	0.0293009
FBgn0051459	-0.584743	8.65018	17.4153	0.000642704	0.0294654
FBgn0266240	-1.04648	2.11256	17.2928	0.000663382	0.0303342
FBgn0003950	0.768055	3.49491	17.2683	0.000667609	0.0303755
FBgn0035673	0.94563	2.35184	17.2676	0.000667745	0.0303755
FBgn0005642	0.797947	3.94707	17.2362	0.000673196	0.0305443
FBgn0041182	0.716737	4.66298	17.1472	0.000688963	0.0311791
FBgn0002869	-4.73244	-1.64493	17.1294	0.000692166	0.0312436
FBgn0033791	1.1188	1.91576	17.0074	0.00071456	0.0321267
FBgn0265582	-1.0176	2.11992	16.9965	0.000716602	0.0321267
FBgn0031759	0.737554	4.57956	16.9932	0.00071722	0.0321267
FBgn0264568	0.700311	4.14608	16.9578	0.000723891	0.0322618
FBgn0013277	-4.03046	-0.569989	20.3274	0.000725556	0.0322618
FBgn0039821	-0.857911	2.98855	16.9481	0.000725749	0.0322618
FBgn0266256	-0.835493	2.84398	16.9085	0.00073331	0.0325156
FBgn0264392	-1.0628	1.80424	16.8799	0.000738842	0.0326784
FBgn0031430	-1.31551	2.35456	18.5043	0.000741277	0.0327037
FBgn0034537	0.719302	3.63655	16.828	0.000748983	0.0329609
FBgn0035642	3.16728	-0.988107	16.7842	0.000757674	0.0331806
FBgn0267687	-0.846863	2.9093	16.7784	0.000758839	0.0331806
FBgn0036761	0.644932	4.73491	16.7691	0.000760703	0.0331806
FBgn0023179	-1.17707	1.41394	16.7649	0.000761535	0.0331806
FBgn0265681	-4.48575	-1.79766	16.7295	0.000768676	0.0334089
FBgn0036278	0.680279	3.73879	16.7108	0.00077249	0.033446
FBgn0039215	0.693355	5.13025	16.7066	0.000773339	0.033446
FBgn0261362	2.77276	-0.842999	16.6793	0.000778951	0.0335364
FBgn0042213	-0.646106	4.69368	16.6778	0.000779249	0.0335364
FBgn0063497	-0.612452	5.63775	16.6263	0.00078994	0.0339134
FBgn0052037	-1.43556	0.551719	16.6056	0.000794273	0.0339373
FBgn0264077	0.649931	4.76931	16.6052	0.000794363	0.0339373
FBgn0022943	0.606085	6.11942	16.5698	0.000801858	0.0341743
FBgn0051632	1.53947	0.420013	16.553	0.000805447	0.0342442
FBgn0266099	-0.7153	3.81183	16.54	0.000808218	0.034279
FBgn0266885	0.85618	3.07732	16.5222	0.000812055	0.0343587
FBgn0011241	-0.58891	6.37804	16.4815	0.000820889	0.034649
FBgn0032486	0.974883	2.16085	16.4698	0.00082344	0.0346733
FBgn0052344	0.75923	3.24681	16.4589	0.000825852	0.0346917
FBgn0035336	0.71974	3.66852	16.4454	0.000828819	0.0347332
FBgn0040658	-0.809832	3.10672	16.3922	0.000840658	0.0351241
FBgn0004864	0.804503	3.25477	16.3855	0.000842147	0.0351241
FBgn0266592	-1.66286	0.134128	16.3325	0.000854153	0.0355405
FBgn0034631	0.640193	4.81093	16.3114	0.000858991	0.0356573
FBgn0003984	0.95689	2.28134	16.286	0.000864852	0.0358159
FBgn0035268	0.56092	7.44215	16.2653	0.000869654	0.0358487
FBgn0038993	-0.537509	7.90632	16.2564	0.000871731	0.0358487
FBgn0031023	0.790335	4.52531	16.3135	0.00087177	0.0358487
FBgn0250819	-1.1025	2.01287	16.2316	0.00087756	0.0360025
FBgn0025866	-0.690024	3.85184	16.1884	0.000887798	0.0363376
FBgn0038118	0.711316	4.74534	16.0675	0.000917163	0.0374522
FBgn0011291	-0.823398	2.91383	16.0139	0.000930531	0.03791
FBgn0050110	-0.557272	7.16205	16.0034	0.000933168	0.0379294
FBgn0011571	0.737339	4.27762	15.9682	0.000942094	0.0382037
FBgn0266960	6.15477	-1.67793	16.8366	0.000948725	0.038384
FBgn0040795	0.956528	2.89371	15.9027	0.000958965	0.0387091
FBgn0265855	1.04506	1.88626	15.8135	0.000982478	0.0395673
FBgn0039338	0.62185	5.50823	15.7862	0.00098979	0.0397181
FBgn0034703	0.855738	2.99325	15.7743	0.000992994	0.0397181
FBgn0034253	-0.77448	3.24786	15.7743	0.000993009	0.0397181
FBgn0039802	0.641423	4.92749	15.7554	0.000998126	0.039832
FBgn0053493	-1.22385	1.79006	15.7453	0.00100088	0.0398513
FBgn0032163	-0.64851	5.37394	15.7272	0.00100582	0.0399575
FBgn0029754	0.893224	2.87375	15.6958	0.00101449	0.0401278
FBgn0030091	0.801533	3.09807	15.6951	0.00101468	0.0401278
FBgn0030943	0.853282	2.71845	15.6734	0.0010207	0.0402754
FBgn0031604	0.828771	2.87242	15.6251	0.00103429	0.0406582
FBgn0025697	0.868993	2.98166	15.6224	0.00103504	0.0406582
FBgn0265683	-0.678815	4.96438	15.5425	0.00105797	0.0414061
FBgn0041604	0.639448	4.18686	15.5343	0.00106036	0.0414061
FBgn0039718	-1.8968	0.150481	15.5315	0.00106115	0.0414061
FBgn0266260	-0.713862	3.90126	15.5232	0.00106357	0.0414086
FBgn0036333	0.571565	6.0115	15.5014	0.00106999	0.0415662
FBgn0250871	1.02915	1.87467	15.4908	0.00107311	0.0415953
FBgn0265698	-0.868933	2.80453	15.4712	0.00107891	0.0417282
FBgn0259697	-1.11035	1.52289	15.4172	0.00109506	0.0422597
FBgn0085312	-0.703742	5.95721	15.7453	0.00111879	0.0430386
FBgn0000543	0.668658	3.83761	15.3267	0.00112276	0.0430386
FBgn0033741	0.886885	3.00342	15.3248	0.00112335	0.0430386
FBgn0261632	-3.85777	-1.67579	15.3193	0.00112505	0.0430386
FBgn0039232	-0.842657	2.46345	15.2979	0.00113175	0.043201
FBgn0265882	-0.892341	2.47752	15.2607	0.00114346	0.0435532
FBgn0025676	0.746475	3.2566	15.2447	0.00114853	0.0436516
FBgn0003261	0.533031	6.65246	15.2321	0.00115257	0.0437106
FBgn0031902	1.08868	2.14928	15.1854	0.0011676	0.0441852
FBgn0053196	0.926353	3.34811	15.772	0.00117287	0.0442892
FBgn0039385	0.715036	4.46185	15.1538	0.0011779	0.0443837
FBgn0032330	0.631419	4.39909	15.0795	0.00120251	0.045214
FBgn0032256	1.58674	0.919223	15.3866	0.0012106	0.0454209
FBgn0040259	-1.21437	2.02756	15.4283	0.00123455	0.0461411
FBgn0262843	-0.64596	4.22856	14.9839	0.00123505	0.0461411
FBgn0259209	-1.39118	4.51565	22.9349	0.0012415	0.0462316
FBgn0037608	0.631852	4.1352	14.9618	0.00124274	0.0462316
FBgn0002645	0.603038	6.25977	14.9467	0.001248	0.0462982
FBgn0034728	0.823554	3.38701	14.9415	0.00124981	0.0462982
FBgn0086901	1.56874	5.87893	28.0407	0.00125474	0.0463831
FBgn0267134	1.20382	1.3775	14.908	0.00126162	0.0465396
FBgn0265378	0.642942	3.94663	14.8895	0.00126817	0.046683
FBgn0022349	0.742967	4.02584	14.8819	0.00127087	0.0466846
FBgn0266537	-1.29107	1.06114	14.847	0.00128338	0.0470396
FBgn0035025	0.960593	2.23359	14.8401	0.00128589	0.0470396
FBgn0001330	1.02788	1.71989	14.8239	0.00129177	0.0471563
FBgn0264547	-0.994804	1.91391	14.788	0.0013049	0.047432
FBgn0265201	0.688631	3.54713	14.7862	0.00130555	0.047432
FBgn0005631	0.616733	4.56921	14.7811	0.00130743	0.047432
FBgn0262969	-0.665646	3.924	14.6854	0.00134319	0.0486291
FBgn0051777	-1.45309	1.20811	15.1647	0.00134621	0.048638
FBgn0024364	0.810417	2.83559	14.6353	0.00136239	0.0489565
FBgn0010741	0.728116	4.47906	14.635	0.0013625	0.0489565
FBgn0040299	1.26796	1.0876	14.6299	0.00136445	0.0489565
FBgn0053557	-1.46208	1.13169	15.0205	0.00136618	0.0489565
FBgn0004594	-2.82743	-0.319384	16.2822	0.00138233	0.0494059
FBgn0034485	3.80971	-1.24486	14.5789	0.00138434	0.0494059
FBgn0264885	-0.857739	2.46172	14.5526	0.0013947	0.0496745
